# Supplementary material for: The match-play sprint performance of elite senior hurlers during competitive games
Source: PLoS One. 2019 Apr 24;14(4):e0215156. doi: 10.1371/journal.pone.0215156 (PMC6481817; doi:10.1371/journal.pone.0215156)
Supplement: S1 Dataset — (XLSX) [file pone.0215156.s001.xlsx]

## Sheet: Game_1
Q	Game	Unit	Time	Sprint Duration	Spr Distance	Max Speed	No of Sprints	Duration between spr	Total Sprint Distance	Spr 0-10	Sprt 10-20	Sprt > 20	<80%	80-90%	>90%
	Game 1	Unit 1	2018-02-09 19:48:20	2.4	13.7228	23.42		00:00:09
	Game 1	Unit 1	2018-02-09 19:48:29	2.1	13.0767	26.67		00:00:35
	Game 1	Unit 1	2018-02-09 19:49:04	2.3	14.6556	26.34		00:01:39
	Game 1	Unit 1	2018-02-09 19:50:43	1.9	10.7289	25.26		00:01:20
	Game 1	Unit 1	2018-02-09 19:52:03	2.9	20.2672	29.52		00:00:45
	Game 1	Unit 1	2018-02-09 19:52:48	1.2	7.01085	24.66		00:05:11
	Game 1	Unit 1	2018-02-09 19:57:59	1.2	6.15779	22.8		00:02:24
	Game 1	Unit 1	2018-02-09 20:00:23	1.3	7.69612	25.34		00:01:16
	Game 1	Unit 1	2018-02-09 20:01:39	1.2	6.46113	23.59		00:01:21
	Game 1	Unit 1	2018-02-09 20:03:00	1.8	9.53254	22.65		00:01:05
	Game 1	Unit 1	2018-02-09 20:04:05	2.7	14.9547	23.64		00:01:45
	Game 1	Unit 1	2018-02-09 20:05:50	1.9	11.5844	25.51		00:01:35
	Game 1	Unit 1	2018-02-09 20:07:25	2	12.4839	25.75		00:00:08
	Game 1	Unit 1	2018-02-09 20:07:33	1.5	8.59278	24.5		00:03:56
	Game 1	Unit 1	2018-02-09 20:11:29	1.5	8.10473	24.42		00:04:01
	Game 1	Unit 1	2018-02-09 20:15:30	2.2	13.4406	25.87		00:02:25
	Game 1	Unit 1	2018-02-09 20:17:55	4.4	29.3231	29.17		00:06:38
	Game 1	Unit 1	2018-02-09 20:24:33	4.7	28.0719	26.08		00:01:50
	Game 1	Unit 1	2018-02-09 20:26:23	1.8	9.56166	23.2
	Game 1	Unit 1	2018-02-09 20:26:23	2.15789	12.9172	29.52	19	00:02:06.833000	245.427	8	8	3	9	10	0
	Game 1	Unit 1	2018-02-09 20:38:11	2.6	16.0503	25.7		00:00:06
	Game 1	Unit 1	2018-02-09 20:38:17	1.6	9.52278	25.84		00:00:56
	Game 1	Unit 1	2018-02-09 20:39:13	2.5	16.152	28.27		00:00:05
	Game 1	Unit 1	2018-02-09 20:39:18	1.3	6.86196	24.27		00:01:45
	Game 1	Unit 1	2018-02-09 20:41:03	1.7	9.68528	25.1		00:04:12
	Game 1	Unit 1	2018-02-09 20:45:15	2	11.6711	25.59		00:12:35
	Game 1	Unit 1	2018-02-09 20:57:50	3.8	24.0989	26.93		00:01:24
	Game 1	Unit 1	2018-02-09 20:59:14	1.5	8.10916	24.8		00:04:41
	Game 1	Unit 1	2018-02-09 21:03:55	1.6	9.05584	24.02		00:01:16
	Game 1	Unit 1	2018-02-09 21:05:11	3.9	21.4886	23.66		00:01:40
	Game 1	Unit 1	2018-02-09 21:06:51	1.3	7.02751	22.73		00:00:06
	Game 1	Unit 1	2018-02-09 21:06:57	4.5	30.4831	29.11		00:06:44
	Game 1	Unit 1	2018-02-09 21:13:41	1.5	7.8239	24.2
	Game 1	Unit 1	2018-02-09 21:13:41	2.29231	13.6946	29.11	13	00:02:57.500000	178.03	7	3	3	6	7	0
	Game 1	Unit 1	2018-02-09 21:13:41	2.2125	13.2331	29.52	32	00:02:27.100000	423.458	15	11	6	15	17	0
	Game 1
	Game 1	Unit 2	2018-02-09 19:48:31	3.1	20.6081	27.85		00:01:32
	Game 1	Unit 2	2018-02-09 19:50:03	1.1	6.06969	23.24		00:00:51
	Game 1	Unit 2	2018-02-09 19:50:54	1.1	5.78885	23.49		00:01:03
	Game 1	Unit 2	2018-02-09 19:51:57	1.5	8.47194	24.1		00:00:43
	Game 1	Unit 2	2018-02-09 19:52:40	1.1	5.95196	24.09		00:00:43
	Game 1	Unit 2	2018-02-09 19:53:23	1	5.26336	22.73		00:02:18
	Game 1	Unit 2	2018-02-09 19:55:41	3.5	22.9244	26.9		00:01:30
	Game 1	Unit 2	2018-02-09 19:57:11	4.7	32.8711	28.98		00:03:13
	Game 1	Unit 2	2018-02-09 20:00:24	3	18.8601	26.36		00:10:36
	Game 1	Unit 2	2018-02-09 20:11:00	1.7	9.24477	23.72		00:00:39
	Game 1	Unit 2	2018-02-09 20:11:39	3.7	18.9856	24.07		00:01:10
	Game 1	Unit 2	2018-02-09 20:12:49	1.6	8.28666	22.52		00:02:17
	Game 1	Unit 2	2018-02-09 20:15:06	1.3	6.88723	24.19		00:00:29
	Game 1	Unit 2	2018-02-09 20:15:35	1.5	8.21362	23.25		00:00:04
	Game 1	Unit 2	2018-02-09 20:15:39	2.9	16.3911	24.57		00:03:51
	Game 1	Unit 2	2018-02-09 20:19:30	1.9	11.3492	24.33		00:00:35
	Game 1	Unit 2	2018-02-09 20:20:05	5.3	32.3889	26.89		00:05:53
	Game 1	Unit 2	2018-02-09 20:25:58	2.2	13.4972	25.93
	Game 1	Unit 2	2018-02-09 20:25:58	2.34444	14.003	28.98	18	00:02:12.176000	252.054	9	5	4	12	6	0
	Game 1	Unit 2	2018-02-09 20:35:47	1.6	9.115	23.77		00:01:20
	Game 1	Unit 2	2018-02-09 20:37:07	2.4	13.1803	23.48		00:01:26
	Game 1	Unit 2	2018-02-09 20:38:33	5.8	34.4133	23.95		00:02:11
	Game 1	Unit 2	2018-02-09 20:40:44	3.2	19.997	26.33		00:02:43
	Game 1	Unit 2	2018-02-09 20:43:27	2.3	12.1706	22.18		00:00:26
	Game 1	Unit 2	2018-02-09 20:43:53	1.3	7.24751	27.27		00:02:42
	Game 1	Unit 2	2018-02-09 20:46:35	2.9	17.0742	24.23		00:01:29
	Game 1	Unit 2	2018-02-09 20:48:04	1.6	9.56806	25.03		00:00:04
	Game 1	Unit 2	2018-02-09 20:48:08	1.9	10.7333	24.44		00:01:18
	Game 1	Unit 2	2018-02-09 20:49:26	2.3	13.222	24.16		00:00:08
	Game 1	Unit 2	2018-02-09 20:49:34	6.4	41.37	27.82		00:04:35
	Game 1	Unit 2	2018-02-09 20:54:09	4.4	30.2797	28.96		00:02:11
	Game 1	Unit 2	2018-02-09 20:56:20	2.1	13.1939	25.11		00:01:08
	Game 1	Unit 2	2018-02-09 20:57:28	5.7	35.4564	28.89		00:02:50
	Game 1	Unit 2	2018-02-09 21:00:18	2.5	15.025	24.37
	Game 1	Unit 2	2018-02-09 21:00:18	3.09333	18.8031	28.96	15	00:01:45.071000	282.046	3	8	4	8	7	0
	Game 1	Unit 2	2018-02-09 21:00:18	2.68485	16.1849	28.98	33	00:01:59.935000	534.1	12	13	8	20	13	0
	Game 1
	Game 1	Unit 3	2018-02-09 19:55:08	2.7	16.0861	24.08		00:02:52
	Game 1	Unit 3	2018-02-09 19:58:00	4.1	27.9678	28.22		00:13:38
	Game 1	Unit 3	2018-02-09 20:11:38	1.6	9.07472	23.26		00:02:12
	Game 1	Unit 3	2018-02-09 20:13:50	3	18.3808	25.54		00:06:17
	Game 1	Unit 3	2018-02-09 20:20:07	1.7	9.98166	24.96		00:05:56
	Game 1	Unit 3	2018-02-09 20:26:03	1.3	7.43863	24.64
	Game 1	Unit 3	2018-02-09 20:26:03	2.4	14.8216	28.22	6	00:06:11	88.9298	3	2	1	4	2	0
	Game 1	Unit 3	2018-02-09 20:35:15	1.3	7.80168	25.14		00:14:22
	Game 1	Unit 3	2018-02-09 20:49:37	2.5	13.9777	22.95		00:03:35
	Game 1	Unit 3	2018-02-09 20:53:12	3.5	22.4786	26.58		00:02:32
	Game 1	Unit 3	2018-02-09 20:55:44	2.2	14.0428	26.81		00:04:38
	Game 1	Unit 3	2018-02-09 21:00:22	2.2	12.2739	23.22
	Game 1	Unit 3	2018-02-09 21:00:18	2.34	14.115	26.81	5	00:06:16.750000	70.5748	1	3	1	2	3	0
	Game 1	Unit 3	2018-02-09 21:00:18	2.37273	14.5004	28.22	11	00:06:13.556000	159.505	4	5	2	6	5	0
	Game 1
	Game 1	Unit 4	2018-02-09 19:53:24	1.7	10.08	25.2		00:02:19
	Game 1	Unit 4	2018-02-09 19:55:43	2.1	13.1039	25.92		00:01:09
	Game 1	Unit 4	2018-02-09 19:56:52	2.5	14.7656	25.21		00:14:45
	Game 1	Unit 4	2018-02-09 20:11:37	4.4	28.482	26.49		00:02:50
	Game 1	Unit 4	2018-02-09 20:14:27	3.4	20.9259	26.21		00:01:33
	Game 1	Unit 4	2018-02-09 20:16:00	1.6	9.49667	25.23		00:03:38
	Game 1	Unit 4	2018-02-09 20:19:38	2.2	13.4634	28.3		00:00:32
	Game 1	Unit 4	2018-02-09 20:20:10	1.7	9.83028	24.26		00:02:12
	Game 1	Unit 4	2018-02-09 20:22:22	2	9.88249	22.7
	Game 1	Unit 4	2018-02-09 20:22:22	2.4	14.4478	28.3	9	00:03:37.250000	130.03	3	4	2	2	7	0
	Game 1	Unit 4	2018-02-09 20:35:15	2.5	15.4256	25.83		00:03:32
	Game 1	Unit 4	2018-02-09 20:38:47	1.8	10.2236	25.12		00:01:47
	Game 1	Unit 4	2018-02-09 20:40:34	1.2	6.50418	25.18		00:00:10
	Game 1	Unit 4	2018-02-09 20:40:44	2.1	12.8861	25.3		00:02:43
	Game 1	Unit 4	2018-02-09 20:43:27	2.2	12.0384	22.98		00:00:37
	Game 1	Unit 4	2018-02-09 20:44:04	1.8	10.8175	25.32		00:02:45
	Game 1	Unit 4	2018-02-09 20:46:49	1.5	8.03839	23.51		00:01:45
	Game 1	Unit 4	2018-02-09 20:48:34	1.6	9.52778	25.02		00:05:37
	Game 1	Unit 4	2018-02-09 20:54:11	4.8	31.2453	25.67		00:01:00
	Game 1	Unit 4	2018-02-09 20:55:11	5.1	29.6994	25.2		00:17:56
	Game 1	Unit 4	2018-02-09 21:13:07	2.7	16.5081	25.28
	Game 1	Unit 4	2018-02-09 21:13:07	2.48182	14.8104	25.83	11	00:03:47.200000	162.914	3	6	2	2	9	0
	Game 1	Unit 4	2018-02-09 21:13:07	2.445	14.6472	28.3	20	00:03:42.778000	292.945	6	10	4	4	16	0
	Game 1
	Game 1	Unit 5	2018-02-09 19:49:05	2.2	11.8814	22.7		00:03:55
	Game 1	Unit 5	2018-02-09 19:53:00	3.1	18.8869	26.19		00:00:25
	Game 1	Unit 5	2018-02-09 19:53:25	5.4	33.7947	25.62		00:08:50
	Game 1	Unit 5	2018-02-09 20:02:15	2.3	14.2883	25.48		00:05:18
	Game 1	Unit 5	2018-02-09 20:07:33	1.2	6.29446	23.14		00:00:28
	Game 1	Unit 5	2018-02-09 20:08:01	2.1	12.8642	27.2		00:03:38
	Game 1	Unit 5	2018-02-09 20:11:39	4.3	27.225	25.16		00:03:34
	Game 1	Unit 5	2018-02-09 20:15:13	1.7	9.25305	23.58		00:04:23
	Game 1	Unit 5	2018-02-09 20:19:36	1.2	6.61335	22.93		00:00:33
	Game 1	Unit 5	2018-02-09 20:20:09	3.2	19.5272	25.03		00:04:14
	Game 1	Unit 5	2018-02-09 20:24:23	1.8	10.347	24.21		00:01:50
	Game 1	Unit 5	2018-02-09 20:26:13	4.3	28.4264	26.25
	Game 1	Unit 5	2018-02-09 20:26:13	2.73333	16.6168	27.2	12	00:03:22.545000	199.402	3	6	3	5	7	0
	Game 1	Unit 5	2018-02-09 20:38:07	3.2	16.5727	22.78		00:02:01
	Game 1	Unit 5	2018-02-09 20:40:08	3.1	18.5283	26.22		00:13:38
	Game 1	Unit 5	2018-02-09 20:53:46	1.6	8.55611	22.57		00:01:23
	Game 1	Unit 5	2018-02-09 20:55:09	4.9	30.1512	26.59		00:03:15
	Game 1	Unit 5	2018-02-09 20:58:24	3.8	21.2234	25.18		00:00:10
	Game 1	Unit 5	2018-02-09 20:58:34	1.3	7.03111	23.87		00:00:28
	Game 1	Unit 5	2018-02-09 20:59:02	1.9	10.3836	22.99		00:02:52
	Game 1	Unit 5	2018-02-09 21:01:54	1.9	9.79111	24.71		00:09:26
	Game 1	Unit 5	2018-02-09 21:11:20	1.4	7.91696	24.12		00:01:41
	Game 1	Unit 5	2018-02-09 21:13:01	7.9	52.5632	28.54
	Game 1	Unit 5	2018-02-09 21:13:07	3.1	18.2718	28.54	10	00:03:52.667000	182.718	4	3	3	6	4	0
	Game 1	Unit 5	2018-02-09 21:13:07	2.9	17.3691	28.54	22	00:03:36.100000	382.12	7	9	6	11	11	0
	Game 1
	Game 1	Unit 6	2018-02-09 19:49:51	1.1	6.09918	25.68		00:08:01
	Game 1	Unit 6	2018-02-09 19:57:52	1.7	8.23111	22.41		00:05:30
	Game 1	Unit 6	2018-02-09 20:03:22	2.3	13.3703	25.53		00:15:19
	Game 1	Unit 6	2018-02-09 20:18:41	1.6	8.65834	23.56		00:05:29
	Game 1	Unit 6	2018-02-09 20:24:10	3.5	21.4783	27.55
	Game 1	Unit 6	2018-02-09 20:24:10	2.04	11.5675	27.55	5	00:08:34.750000	57.8373	3	1	1	2	3	0
	Game 1	Unit 6	2018-02-09 20:24:10	2.04	11.5675	27.55	5	00:08:34.750000	57.8373	3	1	1	2	3	0
	Game 1
	Game 1	Unit 7	2018-02-09 19:49:26	4	25.6117	26.31		00:01:41
	Game 1	Unit 7	2018-02-09 19:51:07	1.1	5.72747	23.2		00:06:05
	Game 1	Unit 7	2018-02-09 19:57:12	3.6	22.3636	26.79		00:08:50
	Game 1	Unit 7	2018-02-09 20:06:02	3.6	21.768	25.73		00:08:26
	Game 1	Unit 7	2018-02-09 20:14:28	2.4	16.0294	29.45		00:04:53
	Game 1	Unit 7	2018-02-09 20:19:21	2.7	16.3872	25.27		00:06:36
	Game 1	Unit 7	2018-02-09 20:25:57	3.5	22.6689	28.27
	Game 1	Unit 7	2018-02-09 20:25:57	2.98571	18.6509	29.45	7	00:06:05.167000	130.556	1	2	4	1	6	0
	Game 1	Unit 7	2018-02-09 20:37:08	1.6	9.46945	26.48		00:01:25
	Game 1	Unit 7	2018-02-09 20:38:33	2.2	12.8583	23.72		00:02:11
	Game 1	Unit 7	2018-02-09 20:40:44	2.7	16.4536	27.74		00:29:03
	Game 1	Unit 7	2018-02-09 21:09:47	1.5	7.88251	22.84		00:03:15
	Game 1	Unit 7	2018-02-09 21:13:02	7.3	50.3064	31.16
	Game 1	Unit 7	2018-02-09 21:13:02	3.06	19.3941	31.16	5	00:08:58.500000	96.9703	2	2	1	2	2	1
	Game 1	Unit 7	2018-02-09 21:13:02	3.01667	18.9606	31.16	12	00:07:14.500000	227.527	3	4	5	3	8	1
	Game 1
	Game 1	Unit 8	2018-02-09 19:48:19	2.9	17.5242	24.09		00:00:10
	Game 1	Unit 8	2018-02-09 19:48:29	5.7	33.7278	25.5		00:01:49
	Game 1	Unit 8	2018-02-09 19:50:18	3.2	19.4269	24.51		00:00:49
	Game 1	Unit 8	2018-02-09 19:51:07	3.4	20.625	24.66		00:01:37
	Game 1	Unit 8	2018-02-09 19:52:44	2.2	13.6928	27.54		00:03:09
	Game 1	Unit 8	2018-02-09 19:55:53	2.3	13.7992	25.26		00:02:55
	Game 1	Unit 8	2018-02-09 19:58:48	3.9	24.3181	25.18		00:03:44
	Game 1	Unit 8	2018-02-09 20:02:32	2.4	15.0328	25.81		00:04:33
	Game 1	Unit 8	2018-02-09 20:07:05	1.8	9.99305	24.22		00:02:20
	Game 1	Unit 8	2018-02-09 20:09:25	1.1	5.91974	23.71		00:01:41
	Game 1	Unit 8	2018-02-09 20:11:06	1.4	6.88195	23.14		00:00:33
	Game 1	Unit 8	2018-02-09 20:11:39	2.6	16.5636	25.48		00:03:35
	Game 1	Unit 8	2018-02-09 20:15:14	2.9	19.1456	28.16		00:02:29
	Game 1	Unit 8	2018-02-09 20:17:43	2.8	16.7817	27.51		00:00:29
	Game 1	Unit 8	2018-02-09 20:18:12	1.9	11.4419	25.8		00:08:02
	Game 1	Unit 8	2018-02-09 20:26:14	8.4	52.0253	27.03		00:00:11
	Game 1	Unit 8	2018-02-09 20:26:25	2.6	16.1777	29.1
	Game 1	Unit 8	2018-02-09 20:26:25	3.02941	18.4163	29.1	17	00:02:22.875000	313.077	3	10	4	6	11	0
	Game 1	Unit 8	2018-02-09 20:37:08	1.3	7.31057	23.82		00:00:22
	Game 1	Unit 8	2018-02-09 20:37:30	5	32.4434	26.34		00:04:08
	Game 1	Unit 8	2018-02-09 20:41:38	2.9	17.017	23.8		00:01:48
	Game 1	Unit 8	2018-02-09 20:43:26	2.4	14.1014	24.31		00:01:25
	Game 1	Unit 8	2018-02-09 20:44:51	2.1	11.9873	24		00:00:46
	Game 1	Unit 8	2018-02-09 20:45:37	2.2	13.2336	25.23		00:02:54
	Game 1	Unit 8	2018-02-09 20:48:31	4.1	26.3492	26.63		00:01:00
	Game 1	Unit 8	2018-02-09 20:49:31	5.1	33.5214	27.07		00:04:40
	Game 1	Unit 8	2018-02-09 20:54:11	3.2	16.3211	26.26		00:01:52
	Game 1	Unit 8	2018-02-09 20:56:03	1.8	11.2319	26.87
	Game 1	Unit 8	2018-02-09 20:56:03	3.01	18.3517	27.07	10	00:02:06.111000	183.517	1	6	3	4	6	0
	Game 1	Unit 8	2018-02-09 20:56:03	3.02222	18.3924	29.1	27	00:02:16.840000	496.594	4	16	7	10	17	0
	Game 1
	Game 1	Unit 11	2018-02-09 19:59:02	1.3	7.25834	23.28		00:03:36
	Game 1	Unit 11	2018-02-09 20:02:38	3.5	24.763	28.82		00:01:49
	Game 1	Unit 11	2018-02-09 20:04:27	1.2	7.1289	25.43		00:03:02
	Game 1	Unit 11	2018-02-09 20:07:29	1.8	9.27422	23.16		00:05:18
	Game 1	Unit 11	2018-02-09 20:12:47	1.8	10.745	25.25		00:10:52
	Game 1	Unit 11	2018-02-09 20:23:39	1.5	8.485	22.93
	Game 1	Unit 11	2018-02-09 20:23:39	1.85	11.2758	28.82	6	00:04:55.400000	67.6545	4	1	1	3	3	0
	Game 1	Unit 11	2018-02-09 20:37:48	1.5	8.3975	23.55		00:28:41
	Game 1	Unit 11	2018-02-09 21:06:29	1.8	10.5806	25.34		00:03:48
	Game 1	Unit 11	2018-02-09 21:10:17	2.6	16.7644	26.15		00:03:23
	Game 1	Unit 11	2018-02-09 21:13:40	1.4	8.06473	24.65
	Game 1	Unit 11	2018-02-09 21:13:40	1.825	10.9518	26.15	4	00:11:57.333000	43.8072	2	2	0	2	2	0
	Game 1	Unit 11	2018-02-09 21:13:40	1.84	11.1462	28.82	10	00:07:33.625000	111.462	6	3	1	5	5	0
	Game 1
	Game 1	Unit 13	2018-02-09 19:48:20	3.7	22.1148	24.16		00:03:30
	Game 1	Unit 13	2018-02-09 19:51:50	6.8	41.8986	25.11		00:11:06
	Game 1	Unit 13	2018-02-09 20:02:56	1.8	10.5917	23.38		00:04:09
	Game 1	Unit 13	2018-02-09 20:07:05	4.7	28.8587	25.26		00:03:56
	Game 1	Unit 13	2018-02-09 20:11:01	1.2	6.36863	23.27		00:01:00
	Game 1	Unit 13	2018-02-09 20:12:01	2.7	15.5947	23.02		00:03:00
	Game 1	Unit 13	2018-02-09 20:15:01	1.2	6.64335	23.82		00:02:35
	Game 1	Unit 13	2018-02-09 20:17:36	1.7	9.95473	24.9		00:01:57
	Game 1	Unit 13	2018-02-09 20:19:33	4.7	29.3658	28.36		00:05:13
	Game 1	Unit 13	2018-02-09 20:24:46	4.9	31.9919	28.4		00:01:10
	Game 1	Unit 13	2018-02-09 20:25:56	2.6	14.0523	24.09
	Game 1	Unit 13	2018-02-09 20:25:56	3.27273	19.7668	28.4	11	00:03:45.600000	217.435	3	3	5	7	4	0
	Game 1	Unit 13	2018-02-09 20:40:43	3.7	24.2623	29.75		00:06:46
	Game 1	Unit 13	2018-02-09 20:47:29	2.5	15.43	24.82		00:01:38
	Game 1	Unit 13	2018-02-09 20:49:07	2.1	11.6092	23.78		00:02:37
	Game 1	Unit 13	2018-02-09 20:51:44	4.3	28.0997	26.69		00:05:42
	Game 1	Unit 13	2018-02-09 20:57:26	1	5.22863	23.89		00:11:34
	Game 1	Unit 13	2018-02-09 21:09:00	2.4	12.2525	22.14		00:00:56
	Game 1	Unit 13	2018-02-09 21:09:56	1.2	6.67306	23.8
	Game 1	Unit 13	2018-02-09 21:09:56	2.45714	14.7936	29.75	7	00:04:52.167000	103.555	2	3	2	5	2	0
	Game 1	Unit 13	2018-02-09 21:09:56	2.95556	17.8328	29.75	18	00:04:10.562000	320.991	5	6	7	12	6	0
	Game 1
	Game 1	Black 1	2018-02-09 19:48:19	1.2	6.61371	23.576		00:01:59
	Game 1	Black 1	2018-02-09 19:50:18	2.6	15.6371	24.5946		00:01:19
	Game 1	Black 1	2018-02-09 19:51:37	1.8	10.6295	24.0204		00:00:39
	Game 1	Black 1	2018-02-09 19:52:16	2.6	16.5111	26.8725		00:01:57
	Game 1	Black 1	2018-02-09 19:54:13	5.2	34.8773	28.743		00:01:11
	Game 1	Black 1	2018-02-09 19:55:24	2.4	15.1504	26.854		00:06:08
	Game 1	Black 1	2018-02-09 20:01:32	2.6	15.9447	24.965		00:01:30
	Game 1	Black 1	2018-02-09 20:03:02	1.6	9.65822	24.502		00:06:29
	Game 1	Black 1	2018-02-09 20:09:31	3.2	20.5768	25.8354		00:05:47
	Game 1	Black 1	2018-02-09 20:15:18	3.8	21.85	22.3907		00:08:17
	Game 1	Black 1	2018-02-09 20:23:35	2	12.6801	25.928		00:02:45
	Game 1	Black 1	2018-02-09 20:26:20	1.4	7.24955	22.8166		00:00:05
	Game 1	Black 1	2018-02-09 20:26:25	3.8	23.3197	24.502
	Game 1	Black 1	2018-02-09 20:26:25	2.63077	16.2075	28.743	13	00:03:10.500000	210.698	3	6	4	8	5	0
	Game 1	Black 1	2018-02-09 20:41:08	2.6	14.7059	24.0575		00:04:54
	Game 1	Black 1	2018-02-09 20:46:02	2.8	16.1839	23.9093		00:18:49
	Game 1	Black 1	2018-02-09 21:04:51	2.4	13.3745	22.8537		00:05:12
	Game 1	Black 1	2018-02-09 21:10:03	2.8	16.2791	23.3908		00:00:07
	Game 1	Black 1	2018-02-09 21:10:10	4.2	25.2314	24.6316
	Game 1	Black 1	2018-02-09 21:10:10	2.96	17.155	24.6316	5	00:07:15.500000	85.7748	0	4	1	5	0	0
	Game 1	Black 1	2018-02-09 21:10:10	2.72222	16.4707	28.743	18	00:04:11.750000	296.473	3	10	5	13	5	0
	Game 1
	Game 1	Black 8	2018-02-09 19:48:18	2.4	15.8439	27.0207		00:02:33
	Game 1	Black 8	2018-02-09 19:50:51	3.6	23.9875	27.5392		00:00:46
	Game 1	Black 8	2018-02-09 19:51:37	1.6	9.3598	24.0019		00:01:13
	Game 1	Black 8	2018-02-09 19:52:50	7	43.5673	28.5393		00:01:49
	Game 1	Black 8	2018-02-09 19:54:39	3.4	19.4486	23.4278		00:00:15
	Game 1	Black 8	2018-02-09 19:54:54	1.2	6.5602	22.8166		00:03:41
	Game 1	Black 8	2018-02-09 19:58:35	2	12.769	26.5206		00:01:36
	Game 1	Black 8	2018-02-09 20:00:11	1.2	6.62497	22.4092		00:02:45
	Game 1	Black 8	2018-02-09 20:02:56	3	19.4491	26.854		00:01:25
	Game 1	Black 8	2018-02-09 20:04:21	3.2	21.2059	26.5392		00:01:28
	Game 1	Black 8	2018-02-09 20:05:49	2.4	13.854	23.0759		00:03:45
	Game 1	Black 8	2018-02-09 20:09:34	1.2	6.3143	22.2981		00:01:17
	Game 1	Black 8	2018-02-09 20:10:51	2.4	13.6323	23.3167		00:04:21
	Game 1	Black 8	2018-02-09 20:15:12	1.6	8.80219	22.3351		00:00:31
	Game 1	Black 8	2018-02-09 20:15:43	4.2	25.1388	28.0763		00:00:45
	Game 1	Black 8	2018-02-09 20:16:28	3.6	22.4385	25.0576		00:03:27
	Game 1	Black 8	2018-02-09 20:19:55	2.6	16.6881	25.928		00:06:20
	Game 1	Black 8	2018-02-09 20:26:15	1.8	10.2673	22.9648
	Game 1	Black 8	2018-02-09 20:26:15	2.68889	16.4418	28.5393	18	00:02:13.941000	295.952	5	8	5	9	9	0
	Game 1	Black 8	2018-02-09 20:38:06	3	18.5123	23.8908		00:00:06
	Game 1	Black 8	2018-02-09 20:38:12	2	11.3502	23.2426		00:02:52
	Game 1	Black 8	2018-02-09 20:41:04	1.8	10.401	22.9833		00:07:08
	Game 1	Black 8	2018-02-09 20:48:12	2.2	12.4048	23.7982		00:00:07
	Game 1	Black 8	2018-02-09 20:48:19	4.6	31.4995	27.743		00:03:25
	Game 1	Black 8	2018-02-09 20:51:44	4.6	30.9814	27.78		00:13:27
	Game 1	Black 8	2018-02-09 21:05:11	5.6	37.522	29.669		00:02:03
	Game 1	Black 8	2018-02-09 21:07:14	1.2	6.26692	22.3722		00:00:04
	Game 1	Black 8	2018-02-09 21:07:18	1.8	9.24918	23.0204
	Game 1	Black 8	2018-02-09 21:07:18	2.97778	18.6875	29.669	9	00:03:39	168.187	2	4	3	6	3	0
	Game 1	Black 8	2018-02-09 21:07:18	2.78519	17.1903	29.669	27	00:02:41.160000	464.139	7	12	8	15	12	0
